# Supplementary material for: Inclusion of initial caries lesions in a population-based sample of Brazilian preschool children: Impact on estimates and treatment needs
Source: PLoS One. 2020 Jun 19;15(6):e0234122. doi: 10.1371/journal.pone.0234122 (PMC7304588; doi:10.1371/journal.pone.0234122)
Supplement: S3 Table — dmfs in A, B and C threshold. (XLSX) [file pone.0234122.s004.xlsx]

## Sheet: Planilha1
ID	A threshold	B threshold	C threshold
1	0	0	0
2	0	0	0
3	0	0	0
4	0	0	0
5	0	0	0
6	0	0	0
7	0	0	0
8	0	0	0
9	0	0	0
10	0	0	0
11	0	0	0
12	0	0	0
13	0	0	0
14	0	0	0
15	0	0	0
16	1	0	0
17	0	0	0
18	0	0	0
19	1	0	0
20	4	2	2
21	0	0	0
22	0	0	0
23	9	0	0
24	2	0	0
25	4	0	0
26	1	0	0
27	0	0	0
28	0	0	0
29	0	0	0
30	0	0	0
31	4	0	0
32	3	0	0
33	16	5	0
34	0	0	0
35	6	2	0
36	0	0	0
37	2	0	0
38	1	1	1
39	0	0	0
40	0	0	0
41	8	0	0
42	8	5	0
43	6	2	0
44	3	0	0
45	8	0	0
46	4	0	0
47	0	0	0
48	7	3	0
49	0	0	0
50	5	2	0
51	0	0	0
52	7	1	0
53	13	4	2
54	2	0	0
55	4	0	0
56	2	0	0
57	10	2	2
58	47	41	34
59	4	0	0
60	0	0	0
61	26	21	15
62	4	2	0
63	9	0	0
64	0	0	0
65	0	0	0
66	0	0	0
67	0	0	0
68	0	0	0
69	0	0	0
70	0	0	0
71	6	5	1
72	0	0	0
73	0	0	0
74	0	0	0
75	0	0	0
76	1	0	0
77	0	0	0
78	0	0	0
79	4	2	1
80	11	4	3
81	5	0	0
82	17	15	15
83	12	8	7
84	0	0	0
85	12	0	0
86	4	3	2
87	12	9	7
88	0	0	0
89	6	1	0
90	0	0	0
91	0	0	0
92	0	0	0
93	0	0	0
94	0	0	0
95	0	0	0
96	3	2	2
97	4	2	2
98	0	0	0
99	0	0	0
100	2	0	0
101	0	0	0
102	7	2	2
103	0	0	0
104	6	0	0
105	3	0	0
106	0	0	0
107	0	0	0
108	0	0	0
109	1	1	0
110	0	0	0
111	0	0	0
112	0	0	0
113	25	24	24
114	5	0	0
115	0	0	0
116	8	0	0
117	6	0	0
118	3	0	0
119	2	0	0
120	4	0	0
121	9	8	5
122	2	0	0
123	2	0	0
124	14	13	8
125	0	0	0
126	0	0	0
127	0	0	0
128	0	0	0
129	0	0	0
130	0	0	0
131	1	0	0
132	3	0	0
133	12	0	0
134	0	0	0
135	0	0	0
136	12	8	8
137	0	0	0
138	0	0	0
139	0	0	0
140	6	6	6
141	4	4	1
142	0	0	0
143	0	0	0
144	0	0	0
145	0	0	0
146	3	0	0
147	5	0	0
148	2	0	0
149	4	4	0
150	0	0	0
151	0	0	0
152	0	0	0
153	0	0	0
154	1	1	0
155	0	0	0
156	10	2	0
157	0	0	0
158	0	0	0
159	2	2	0
160	4	4	4
161	3	3	0
162	3	2	0
163	0	0	0
164	0	0	0
165	0	0	0
166	2	0	0
167	0	0	0
168	0	0	0
169	5	0	0
170	2	0	0
171	0	0	0
172	0	0	0
173	0	0	0
174	4	1	1
175	0	0	0
176	11	10	9
177	2	0	0
178	8	8	6
179	3	1	0
180	2	0	0
181	0	0	0
182	0	0	0
183	7	3	3
184	5	0	0
185	2	0	0
186	20	7	6
187	0	0	0
188	10	2	1
189	0	0	0
190	8	6	6
191	3	2	0
192	3	0	0
193	1	0	0
194	0	0	0
195	0	0	0
196	2	0	0
197	0	0	0
198	12	6	2
199	0	0	0
200	2	0	0
201	0	0	0
202	4	0	0
203	0	0	0
204	9	2	0
205	2	0	0
206	0	0	0
207	0	0	0
208	2	0	0
209	18	1	0
210	0	0	0
211	5	0	0
212	4	0	0
213	0	0	0
214	0	0	0
215	0	0	0
216	5	1	0
217	0	0	0
218	0	0	0
219	2	0	0
220	6	5	5
221	0	0	0
222	0	0	0
223	12	4	2
224	4	1	0
225	1	0	0
226	0	0	0
227	0	0	0
228	4	0	0
229	1	0	0
230	0	0	0
231	2	0	0
232	4	0	0
233	0	0	0
234	0	0	0
235	2	0	0
236	7	2	0
237	0	0	0
238	8	0	0
239	10	0	0
240	4	0	0
241	0	0	0
242	2	0	0
243	0	0	0
244	3	0	0
245	0	0	0
246	0	0	0
247	18	18	18
248	2	0	0
249	12	4	0
250	10	0	0
251	0	0	0
252	0	0	0
253	11	10	2
254	9	3	2
255	4	4	4
256	15	14	12
257	0	0	0
258	4	0	0
259	0	0	0
260	2	2	2
261	7	3	2
262	0	0	0
263	0	0	0
264	0	0	0
265	17	17	17
266	0	0	0
267	0	0	0
268	0	0	0
269	0	0	0
270	2	0	0
271	0	0	0
272	0	0	0
273	0	0	0
274	2	0	0
275	0	0	0
276	9	7	7
277	0	0	0
278	1	0	0
279	1	0	0
280	2	0	0
281	0	0	0
282	2	0	0
283	2	0	0
284	0	0	0
285	1	0	0
286	3	0	0
287	0	0	0
288	0	0	0
289	2	0	0
290	0	0	0
291	0	0	0
292	3	3	3
293	2	1	1
294	0	0	0
295	2	0	0
296	4	3	2
297	2	0	0
298	0	0	0
299	6	5	4
300	0	0	0
301	0	0	0
302	6	0	0
303	0	0	0
304	4	0	0
305	5	5	4
306	12	0	0
307	10	0	0
308	9	0	0
309	0	0	0
310	10	0	0
311	0	0	0
312	1	1	0
313	1	0	0
314	3	0	0
315	4	1	0
316	2	0	0
317	0	0	0
318	0	0	0
319	9	2	1
320	14	8	6
321	14	8	6
322	16	6	1
323	1	0	0
324	9	1	0
325	28	19	16
326	8	8	8
327	19	0	0
328	2	0	0
329	2	0	0
330	8	4	2
331	0	0	0
332	0	0	0
333	16	4	11
334	16	9	8
335	1	0	0
336	0	0	0
337	0	0	0
338	2	0	0
339	0	0	0
340	2	0	0
341	4	0	0
342	4	0	0
343	6	0	0
344	0	0	0
345	2	2	0
346	5	0	0
347	17	5	5
348	0	0	0
349	0	0	0
350	0	0	0
351	29	18	7
352	1	1	0
353	1	0	0
354	12	7	5
355	23	3	0
356	37	22	27
357	0	0	0
358	13	2	1
359	15	6	2
360	9	3	1
361	0	0	0
362	0	0	0
363	0	0	0
364	0	0	0
365	0	0	0
366	0	0	0
367	1	0	0
368	0	0	0
369	0	0	0
370	0	0	0
371	0	0	0
372	2	1	0
373	2	0	0
374	0	0	0
375	0	0	0
376	0	0	0
377	2	2	0
378	0	0	0
379	0	0	0
380	41	40	37
381	4	0	0
382	17	16	11
383	0	0	0
384	0	0	0
385	11	11	11
386	7	7	7
387	3	3	0
388	0	0	0
389	15	14	10
390	0	0	0
391	3	1	0
392	0	0	0
393	0	0	0
394	5	1	1
395	0	0	0
396	0	0	0
397	2	0	0
398	0	0	0
399	0	0	0
400	0	0	0
401	5	5	5
402	2	0	0
403	0	0	0
404	0	0	0
405	5	5	5
406	14	11	10
407	0	0	0
408	5	3	3
409	8	6	6
410	1	0	0
411	14	11	10
412	2	0	0
413	0	0	0
414	0	0	0
415	5	1	1
416	5	2	2
417	6	2	0
418	12	12	12
419	0	0	0
420	0	0	0
421	0	0	0
422	0	0	0
423	4	2	2
424	0	0	0
425	0	0	0
426	0	0	0
427	2	2	2
428	0	0	0
429	0	0	0
430	0	0	0
431	1	1	1
432	0	0	0
433	6	6	4
434	0	0	0
435	3	0	0
436	0	0	0
437	0	0	0
438	0	0	0
439	2	2	2
440	1	1	1
441	0	0	0
442	0	0	0
443	0	0	0
444	25	22	22
445	9	9	9
446	0	0	0
447	0	0	0
448	0	0	0
449	5	4	4
450	0	0	0
451	0	0	0
452	0	0	0
453	0	0	0
454	9	1	8
455	3	3	3
456	2	0	0
457	1	1	0
458	0	0	0
459	0	0	0
460	0	0	0
461	0	0	0
462	0	0	0
463	0	0	0
464	0	0	0
465	0	0	0
466	0	0	0
467	0	0	0
468	0	0	0
469	0	0	0
470	0	0	0
471	2	0	0
472	0	0	0
473	0	0	0
474	7	7	1
475	0	0	0
476	2	2	2
477	0	0	0
478	0	0	0
479	0	0	0
480	1	0	0
481	1	1	1
482	11	11	8
483	0	0	0
484	1	0	0
485	2	0	0
486	1	1	0
487	0	0	0
488	0	0	0
489	1	1	0
490	4	0	0
491	1	0	0
492	0	0	0
493	7	0	0
494	8	0	0
495	2	0	0
496	17	1	1
497	2	0	0
498	3	0	0
499	4	1	0
500	11	4	1
501	4	0	0
502	3	1	0
503	3	0	0
504	17	13	10
505	10	0	0
506	5	1	0
507	20	13	11
508	1	0	0
509	3	0	0
510	12	0	0
511	5	2	0
512	2	0	0
513	2	0	0
514	4	0	0
515	5	0	0
516	3	0	0
517	0	0	0
518	4	0	0
519	2	0	0
520	6	0	0
521	2	2	0
522	6	1	0
523	6	6	0
524	6	2	0
525	3	0	0
526	1	0	0
527	0	0	0
529	4	2	0
530	9	9	5
531	2	0	0
532	2	0	0
533	1	0	0
534	1	1	0
535	0	0	0
536	0	0	0
537	3	0	0
538	5	0	0
539	4	0	0
540	4	3	0
541	3	0	0
542	1	0	0
543	2	0	0
544	0	0	0
545	23	21	21
546	5	1	0
547	0	0	0
548	1	0	0
549	2	2	1
550	2	0	0
551	5	1	0
552	0	0	0
553	0	0	0
554	0	0	0
555	1	0	0
556	8	4	2
557	6	0	0
558	6	2	0
559	3	1	1
560	13	13	12
561	6	1	1
562	4	0	0
563	6	1	0
564	5	1	0
565	27	15	7
566	11	7	7
567	0	0	0
568	1	0	0
569	28	2	0
570	2	0	0
571	6	0	0
572	16	2	0
573	6	0	0
574	7	1	0
575	14	8	7
576	0	0	0
577	6	0	0
578	4	0	0
579	3	0	0
580	7	2	0
581	6	2	0
582	2	0	0
583	6	0	0
584	5	0	0
585	2	1	0
586	8	0	0
587	2	0	0
588	6	0	0
589	12	0	0
590	1	0	0
591	29	16	12
592	12	3	1
593	3	0	0
594	2	0	0
595	9	2	2
596	13	1	1
597	31	9	7
598	8	0	0
599	2	0	0
600	20	0	0
601	4	2	0
602	6	1	1
603	2	0	0
604	0	0	0
605	0	0	0
606	0	0	0
607	0	0	0
608	4	0	0
609	0	0	0
610	1	0	0
611	0	0	0
612	0	0	0
613	0	0	0
614	4	0	0
615	4	0	0
616	0	0	0
617	0	0	0
618	2	2	0
619	2	2	0
620	0	0	0
621	1	0	1
622	0	0	0
623	2	2	0
624	0	0	0
625	0	0	0
626	1	0	0
627	12	0	0
628	5	0	4
629	2	0	0
630	4	1	0
631	3	1	0
632	7	7	7
633	4	2	0
634	0	0	0
635	0	0	0
636	0	0	0
637	3	0	0
638	0	0	0
639	0	0	0
640	0	0	0
641	2	0	0
642	0	0	0
643	0	0	0
644	0	0	0
645	2	1	0
646	5	2	1
647	3	3	1
648	0	0	0
649	6	1	0
650	3	1	0
651	2	0	0
652	5	3	1
653	3	3	0
654	6	0	0
655	0	0	0
656	18	17	13
657	4	0	0
658	2	0	0
659	2	0	0
660	1	0	0
661	0	0	0
662	0	0	0
663	4	0	0
664	0	0	0
