# Supplementary material for: Inclusion of initial caries lesions in a population-based sample of Brazilian preschool children: Impact on estimates and treatment needs
Source: PLoS One. 2020 Jun 19;15(6):e0234122. doi: 10.1371/journal.pone.0234122 (PMC7304588; doi:10.1371/journal.pone.0234122)
Supplement: S4 Table — (XLSX) [file pone.0234122.s005.xlsx]

## Sheet: Planilha1
ID	NOC-TPOC sum	TPOC sum	NOC sum
1	0	0	0
2	0	0	0
3	0	0	0
4	0	0	0
5	0	0	0
6	0	0	0
7	0	0	0
8	0	0	0
9	0	0	0
10	0	0	0
11	0	0	0
12	0	0	0
13	0	0	0
14	0	0	0
15	0	0	0
16	1	2	2
17	0	0	0
18	0	0	0
19	1	2	2
20	1	2	2
21	0	0	0
22	0	0	0
23	1	2	2
24	1	2	2
25	1	2	2
26	1	2	2
27	0	0	0
28	0	0	0
29	0	0	0
30	0	0	0
31	1	2	2
32	1	2	2
33	1	2	2
34	0	0	0
35	1	2	2
36	0	0	0
37	1	2	2
38	2	4	4
39	0	0	0
40	0	0	0
41	1	2	2
42	1	2	2
43	1	2	2
44	1	2	2
45	1	2	2
46	1	2	2
47	0	0	0
48	1	2	2
49	0	0	0
50	1	2	2
51	0	0	0
52	1	2	2
53	1	2	2
54	1	2	2
55	1	2	2
56	1	2	2
57	8	16	16
58	39	78	85
59	1	2	2
60	0	0	0
61	7	14	14
62	1	2	2
63	1	2	2
64	0	0	0
65	0	0	0
66	0	0	0
67	0	0	0
68	0	0	0
69	0	0	0
70	0	0	0
71	5	10	10
72	0	0	0
73	0	0	0
74	0	0	0
75	0	0	0
76	1	2	2
77	0	0	0
78	0	0	0
79	5	10	10
80	9	17	19
81	1	2	2
82	28	56	58
83	19	38	40
84	0	0	0
85	1	2	2
86	6	12	12
87	15	29	32
88	0	0	0
89	1	2	2
90	0	0	0
91	0	0	0
92	0	0	0
93	0	0	0
94	0	0	0
95	0	0	0
96	8	16	16
97	8	15	17
98	0	0	0
99	0	0	0
100	1	2	2
101	0	0	0
102	8	15	17
103	0	0	0
104	1	2	2
105	1	2	2
106	0	0	0
107	0	0	0
108	0	0	0
109	1	2	2
110	0	0	0
111	0	0	0
112	0	0	0
113	51	101	110
114	1	2	2
115	0	0	0
116	1	2	2
117	1	2	2
118	1	2	2
119	1	2	2
120	1	2	2
121	15	29	31
122	1	2	2
123	1	2	2
124	17	33	35
125	0	0	0
126	0	0	0
127	0	0	0
128	0	0	0
129	0	0	0
130	0	0	0
131	1	2	2
132	1	2	2
133	1	2	2
134	0	0	0
135	0	0	0
136	22	44	44
137	0	0	0
138	0	0	0
139	0	0	0
140	14	27	29
141	1	2	2
142	0	0	0
143	0	0	0
144	0	0	0
145	0	0	0
146	1	2	2
147	1	2	2
148	1	2	2
149	1	2	2
150	0	0	0
151	0	0	0
152	0	0	0
153	0	0	0
154	1	2	2
155	0	0	0
156	1	2	2
157	0	0	0
158	0	0	0
159	1	2	2
160	0	0	0
161	1	2	2
162	1	2	2
163	0	0	0
164	0	0	0
165	0	0	0
166	1	2	2
167	0	0	0
168	0	0	0
169	1	2	2
170	1	2	2
171	0	0	0
172	0	0	0
173	0	0	0
174	5	10	11
175	0	0	0
176	13	26	28
177	1	2	2
178	16	31	33
179	1	2	2
180	1	2	2
181	0	0	0
182	0	0	0
183	9	18	18
184	1	2	2
185	1	2	2
186	9	18	18
187	0	0	0
188	5	10	10
189	0	0	0
190	13	25	29
191	1	2	2
192	1	2	2
193	1	2	2
194	0	0	0
195	0	0	0
196	1	2	2
197	0	0	0
198	8	16	16
199	0	0	0
200	1	2	2
201	0	0	0
202	1	2	2
203	0	0	0
204	1	2	2
205	1	2	2
206	0	0	0
207	0	0	0
208	1	2	2
209	1	2	2
210	0	0	0
211	1	2	2
212	1	2	2
213	0	0	0
214	0	0	0
215	0	0	0
216	1	2	2
217	0	0	0
218	0	0	0
219	1	2	2
220	10	20	21
221	0	0	0
222	0	0	0
223	8	16	16
224	1	2	2
225	1	2	2
226	0	0	0
227	0	0	0
228	1	2	2
229	1	2	2
230	0	0	0
231	1	2	2
232	1	2	2
233	0	0	0
234	0	0	0
235	1	2	2
236	1	2	2
237	0	0	0
238	1	2	2
239	1	2	2
240	1	2	2
241	0	0	0
242	1	2	2
243	0	0	0
244	1	2	2
245	0	0	0
246	0	0	0
247	34	68	73
248	1	2	2
249	1	2	2
250	1	2	2
251	0	0	0
252	0	0	0
253	8	15	17
254	8	15	17
255	9	18	18
256	26	51	55
257	0	0	0
258	1	2	2
259	0	0	0
260	0	0	0
261	1	2	2
262	0	0	0
263	0	0	0
264	0	0	0
265	22	43	48
266	0	0	0
267	0	0	0
268	0	0	0
269	0	0	0
270	1	2	2
271	0	0	0
272	0	0	0
273	0	0	0
274	1	2	2
275	0	0	0
276	14	27	30
277	0	0	0
278	1	2	2
279	1	2	2
280	1	2	2
281	0	0	0
282	1	2	2
283	1	2	2
284	0	0	0
285	1	2	2
286	1	2	2
287	0	0	0
288	0	0	0
289	1	2	2
290	0	0	0
291	0	0	0
292	8	16	16
293	5	10	11
294	0	0	0
295	1	2	2
296	6	12	13
297	1	2	2
298	0	0	0
299	6	12	13
300	0	0	0
301	0	0	0
302	1	2	2
303	0	0	0
304	1	2	2
305	14	28	29
306	1	2	2
307	1	2	2
308	1	2	2
309	0	0	0
310	1	2	2
311	0	0	0
312	1	2	2
313	1	2	2
314	1	2	2
315	1	2	2
316	1	2	2
317	0	0	0
318	0	0	0
319	5	10	10
320	11	21	23
321	12	23	25
322	5	10	10
323	1	2	2
324	1	2	2
325	23	45	50
326	17	34	34
327	1	2	2
328	1	2	2
329	1	2	2
330	8	15	17
331	0	0	0
332	0	0	0
333	6	12	13
334	14	28	28
335	1	2	2
336	0	0	0
337	0	0	0
338	1	2	2
339	0	0	0
340	1	2	2
341	1	2	2
342	1	2	2
343	1	2	2
344	0	0	0
345	1	2	2
346	1	2	2
347	13	25	29
348	0	0	0
349	0	0	0
350	0	0	0
351	19	37	39
352	1	2	2
353	1	2	2
354	9	18	18
355	1	2	2
356	26	52	57
357	0	0	0
358	5	10	10
359	8	15	16
360	5	10	10
361	0	0	0
362	0	0	0
363	0	0	0
364	0	0	0
365	0	0	0
366	0	0	0
367	1	2	2
368	0	0	0
369	0	0	0
370	0	0	0
371	0	0	0
372	1	2	2
373	1	2	2
374	0	0	0
375	0	0	0
376	0	0	0
377	1	2	2
378	0	0	0
379	0	0	0
380	52	103	111
381	1	2	2
382	23	45	47
383	0	0	0
384	0	0	0
385	12	23	26
386	13	25	27
387	1	2	2
388	0	0	0
389	23	45	49
390	0	0	0
391	1	2	2
392	0	0	0
393	0	0	0
394	5	10	10
395	0	0	0
396	0	0	0
397	1	2	2
398	0	0	0
399	0	0	0
400	0	0	0
401	12	24	25
402	1	2	2
403	0	0	0
404	0	0	0
405	12	23	25
406	20	40	43
407	0	0	0
408	5	10	11
409	18	36	38
410	1	2	2
411	22	43	45
412	1	2	2
413	0	0	0
414	0	0	0
415	5	10	10
416	6	12	12
417	1	2	2
418	25	50	52
419	0	0	0
420	0	0	0
421	0	0	0
422	0	0	0
423	8	16	16
424	0	0	0
425	0	0	0
426	0	0	0
427	0	0	0
428	0	0	0
429	0	0	0
430	0	0	0
431	2	4	4
432	0	0	0
433	10	20	21
434	0	0	0
435	1	2	2
436	0	0	0
437	0	0	0
438	0	0	0
439	7	14	14
440	4	8	9
441	0	0	#VALUE!
442	0	0	0
443	0	0	0
444	29	58	62
445	22	44	44
446	0	0	0
447	0	0	0
448	0	0	0
449	8	16	16
450	0	0	0
451	0	0	0
452	0	0	0
453	0	0	0
454	1	2	2
455	8	16	16
456	1	2	2
457	1	2	2
458	0	0	0
459	0	0	0
460	0	0	0
461	0	0	0
462	0	0	0
463	0	0	0
464	0	0	0
465	0	0	0
466	0	0	0
467	0	0	0
468	0	0	0
469	0	0	0
470	0	0	0
471	1	2	2
472	0	0	0
473	0	0	0
474	5	10	10
475	0	0	0
476	5	10	11
477	0	0	0
478	0	0	0
479	0	0	0
480	1	2	2
481	4	8	8
482	18	36	37
483	0	0	0
484	1	2	2
485	1	2	2
486	1	2	2
487	0	0	0
488	0	0	0
489	1	2	2
490	1	2	2
491	1	2	2
492	0	0	0
493	1	2	2
494	1	2	2
495	1	2	2
496	5	10	10
497	1	2	2
498	1	2	2
499	1	2	2
500	1	2	2
501	1	2	2
502	1	2	2
503	1	2	2
504	23	45	49
505	1	2	2
506	1	2	2
507	1	2	2
508	1	2	2
509	1	2	2
510	1	2	2
511	1	2	2
512	1	2	2
513	1	2	2
514	1	2	2
515	1	2	2
516	1	2	2
517	0	0	0
518	1	2	2
519	1	2	2
520	1	2	2
521	1	2	2
522	1	2	2
523	1	2	2
524	1	2	2
525	1	2	2
526	1	2	2
527	0	0	0
529	1	2	2
530	10	19	21
531	1	2	2
532	1	2	2
533	1	2	2
534	1	2	2
535	0	0	0
536	0	0	0
537	1	2	2
538	1	2	2
539	1	2	2
540	1	2	2
541	1	2	2
542	1	2	2
543	1	2	2
544	0	0	0
545	36	71	76
546	1	2	2
547	0	0	0
548	1	2	2
549	5	10	11
550	1	2	2
551	1	2	2
552	0	0	0
553	0	0	0
554	0	0	0
555	1	2	2
556	6	12	12
557	1	2	2
558	1	2	2
559	5	10	10
560	17	34	35
561	3	6	7
562	1	2	2
563	1	2	2
564	1	2	2
565	11	22	22
566	17	34	35
567	0	0	0
568	1	2	2
569	1	2	2
570	1	2	2
571	1	2	2
572	1	2	2
573	1	2	2
574	1	2	2
575	11	22	24
576	0	0	0
577	1	2	2
578	1	2	2
579	1	2	2
580	5	10	11
581	1	2	2
582	1	2	2
583	1	2	2
584	1	2	2
585	1	2	2
586	1	2	2
587	1	2	2
588	0	0	#VALUE!
589	1	2	2
590	1	2	2
591	15	30	#VALUE!
592	5	10	11
593	1	2	2
594	1	2	2
595	6	12	12
596	5	10	10
597	17	34	34
598	1	2	2
599	1	2	2
600	1	2	2
601	1	2	2
602	5	10	10
603	1	2	2
604	0	0	0
605	0	0	0
606	0	0	0
607	0	0	0
608	1	2	2
609	0	0	0
610	1	2	2
611	0	0	0
612	0	0	0
613	0	0	0
614	1	2	2
615	1	2	2
616	0	0	0
617	0	0	0
618	1	2	2
619	1	2	2
620	0	0	0
621	0	0	0
622	0	0	0
623	1	2	2
624	0	0	0
625	0	0	0
626	1	2	2
627	1	2	2
628	1	2	2
629	1	2	2
630	1	2	2
631	1	2	2
632	12	24	24
633	1	2	2
634	0	0	0
635	0	0	0
636	0	0	0
637	1	2	2
638	0	0	0
639	0	0	0
640	0	0	0
641	1	2	2
642	0	0	0
643	0	0	0
644	0	0	0
645	1	2	2
646	1	2	2
647	1	2	2
648	0	0	0
649	1	2	2
650	1	2	2
651	1	2	2
652	3	6	7
653	1	2	2
654	1	2	2
655	0	0	0
656	20	39	#VALUE!
657	1	2	2
658	1	2	2
659	1	2	2
660	1	2	2
661	0	0	0
662	0	0	0
663	1	2	2
664	0	0	0
